# Supplementary material for: Amazon Rainforest Hidden Volatiles—Part I: Unveiling New Compounds from Acmella oleracea (L.) R.K. Jansen Essential Oil
Source: Plants (Basel). 2024 Jun 19;13(12):1690. doi: 10.3390/plants13121690 (PMC11207513; doi:10.3390/plants13121690)
Supplement: Supplementary file 1 [file plants-13-01690-s001.zip]

Archive with 1 entries (1 files):
- plants-3011907-supplementary.pdf
